# Supplementary material for: Green Synthesis and Quality-by-Design Optimization of Dacryodes edulis-Derived Silver Nanoparticles with Broad-Spectrum Antiviral and Antimicrobial Activity
Source: Molecules. 2026 May 25;31(11):1821. doi: 10.3390/molecules31111821 (PMC13258639; doi:10.3390/molecules31111821)
Supplement: Supplementary file 1 [file molecules-31-01821-s001.zip]

Archive with 1 entries (1 files):
- molecules-4203624-supplementary.pdf
